# Supplementary material for: In Vitro and In Vivo Evaluation of Lactobacillus delbrueckii subsp. bulgaricus KLDS1.0207 for the Alleviative Effect on Lead Toxicity
Source: Nutrients. 2017 Aug 8;9(8):845. doi: 10.3390/nu9080845 (PMC5579638; doi:10.3390/nu9080845)
Supplement: Supplementary file 1 [file nutrients-09-00845-s001.zip]

Archive with 1 entries (1 files):
- nutrients-212111-supplementary.pdf
